# Supplementary material for: Navigating Virtual Environments Using Leg Poses and Smartphone Sensors
Source: Sensors (Basel). 2019 Jan 13;19(2):299. doi: 10.3390/s19020299 (PMC6359150; doi:10.3390/s19020299)
Supplement: Supplementary file 1 [file sensors-19-00299-s001.zip]

Archive with 3 entries (2 files):
- supplementary/
- supplementary/DatasetOriginal.xlsx
- supplementary/DatasetPreprocessed.xlsx
