# Supplementary material for: Navigating Virtual Environments Using Leg Poses and Smartphone Sensors
Source: Sensors (Basel). 2019 Jan 13;19(2):299. doi: 10.3390/s19020299 (PMC6359150; doi:10.3390/s19020299)
Supplement: Supplementary file 1 [file sensors-19-00299-s001.zip › supplementary/DatasetPreprocessed.xlsx]

## Sheet: Sheet1
d	ax	ay	az	gx	gy	gz	cx	cz
1	-0.958008	8.02571	3.43685	-0.541393	0.472187	-0.135874	45.5572	4.35233
1	-5.24509	9.26873	8.6077	-0.0568059	0.296783	-0.0843311	-7.19144	4.42052
1	1.7292	8.85199	6.6366	0.292881	-0.0433517	-0.00647744	1.28526	-39.2461
1	0.23	7.02	6.54	0.11	-0.09	0.22	21.06	-36.3
1	0.18	7.54	6.84	0.14	-0.33	0.14	4.67	6.42
1	6.85	9.19	5.84	0.14	-0.5	0.26	9.66	-39.05
1	-2.36867	7.26888	6.51924	-0.0492404	0.0593973	0.00154533	-32.0464	-25.1265
1	-2.77104	4.89782	7.3096	-0.328136	0.0999877	-0.0542391	39.6744	-6.86984
1	-0.00239502	9.64235	4.71579	-0.465556	0.242733	-0.494193	-7.07559	17.0677
1	-0.56283	11.5153	7.01501	-0.312158	0.55166	-0.263031	-29.1381	-20.6823
1	-1.40109	7.9347	2.55788	-0.494318	-0.00973455	-0.488867	-24.7006	-26.8073
1	-2.2106	8.90708	4.10746	0.115014	0.262973	-0.535739	22.7994	-32.4948
1	-0.476609	7.51797	7.06291	-0.0895313	0.284003	0.251765	17.8647	7.93506
1	0.0622705	6.59828	7.28565	0.111804	0.149247	0.104226	-35.5103	-3.31494
1	-4.93853	5.23312	7.99218	-0.0568059	0.39532	-0.0891248	-1.12138	1.2192
1	-1.27176	8.25324	2.55788	0.094742	-0.366127	0.113897	33.7569	14.8591
1	-1.13763	8.46639	4.83554	0.0196408	0.105785	-0.0277827	9.06938	-36.8909
1	-0.354463	9.46991	4.44516	0.304066	-0.137095	0.126148	-33.7431	-15.0784
1	-2.23455	8.89031	2.02858	-0.198206	0.201126	-0.196627	36.6944	4.60915
1	0	7.4054	4.25835	-0.221642	0.0961979	-0.0970249	-6.02724	20.4414
1	1.08973	7.86524	2.35909	-0.160389	0.463182	-0.0986228	-37.7772	-3.30858
1	-1.14482	9.19448	4.15057	-0.0224371	0.111644	-0.0709259	-3.83974	28.1914
1	0.677791	10.5596	1.97829	-0.070374	0.263444	-0.134842	34.8478	3.25392
1	-0.941243	10.653	5.49417	-0.0251003	0.0653053	0.0142952	-34.4022	-9.37108
1	-0.88	7.63	4.41	-0.04	0.11	0.04	-27.66	-9.24
1	-0.65	8.88	1.76	-0.05	-0.02	0	-15.78	-38.7
1	-0.14	7.38	5.59	-0.1	-0.18	0	-30.42	-6.35
1	2.08	7.03	4.57	0	0.03	0.08	-36.41	3.06
1	2.24	7.52	-0.28	-0.03	0.55	-0.3	-20.64	-36.36
1	2.01113	9.47146	-0.0287304	0.0201586	0.0167988	0.000610865	49.02	46.02
1	-2.06	9.1	2.74	-0.4	0.06	0.16	-18.9	-27.9
1	-2.46	10.29	2.82	0.31	0.32	-0.14	25.14	-19.5
1	-3.04	9.86	2.98	0.02	-0.03	0.12	31.56	37.68
1	0.512534	5.88935	3.24046	-0.35071	-0.265508	0.140562	18.3072	-28.4602
1	-2.39981	7.5515	6.33722	0.0338502	0.421587	-0.170495	35.7661	7.37346
1	-1.81782	9.40764	4.55533	0.0365133	-0.050325	-0.162505	-13.9839	22.8735
1	-1.42743	7.75747	5.60195	0.0860481	0.0396899	-0.0250863	8.14106	-39.814
1	-2.91234	8.09277	5.58519	-0.314821	-0.386306	-0.181006	-23.2631	-28.3698
1	-0.00718506	8.5598	4.8068	0.0745335	-0.0880315	0.132182	9.86191	-38.1823
1	-3.62845	7.20901	4.30625	-0.220012	0.00944021	-0.207637	36.7369	7.69266
1	-4.60802	7.55389	6.37794	0.0670766	0.177219	0.0778537	-10.0131	6.50516
1	-2.10762	9.88185	3.44883	0.112883	-0.112	0.0118073	18.0503	-38.6159
1	-1.38193	8.31551	2.79499	0.0287271	-0.165796	0.0283189	-34.6372	-22.2409
1	-0.55804	9.75492	3.34345	-0.0959089	0.10851	-0.0318686	-11.3872	28.2591
1	-0.476609	8.39694	3.50631	0.0979693	-0.0321051	-0.0638265	37.2378	6.25912
1	0.493374	8.44484	4.90979	0.0100902	0.0449163	-0.00511257	1.33978	-44.7153
1	0.306563	9.10586	5.11576	-0.245573	0.124279	-0.0306789	35.9648	-15.4653
1	0.895737	7.87003	5.75523	-0.233323	0.0507753	-0.0280158	-1.97272	20.2222
1	0.598755	8.0305	5.69775	-0.0666088	0.0502426	-0.0253526	-42.4727	-13.0278
1	-3.09197	6.71084	4.78764	-0.0937731	0.60418	0.0742496	17.8647	-38.9399
1	-2.10283	7.07489	4.85949	-0.0239982	-0.0637407	-0.0418642	40.6772	1.93506
1	-1.29331	6.86892	3.42248	0.297179	-0.547903	0.284107	-32.9478	-29.6274
1	-0.584385	8.29874	5.76002	0.0462899	0.0192851	-0.0140184	29.6147	-32.6899
1	-4.17691	7.96823	4.66071	-0.0589365	-0.00362155	-0.00443627	32.4961	-28.5795
1	-3.53026	7.83171	5.30257	0.0246868	-0.103756	-0.0683521	-27.0664	-32.9545
1	1.74597	6.61265	5.07744	0.32882	-0.129855	-0.2095	-21.9414	-34.5795
2	-0.440684	3.44164	-7.98021	-0.352136	-0.600485	-0.383581	27.1319	24.3591
2	0.00239502	5.67859	-8.42568	0.17943	-0.607942	0.312037	-20.1181	25.9841
2	-4.43	5.26	-7.54	0.11	0.6	0.01	40.43	3
2	-3.39	6.28	-6.85	0.03	-0.05	0.11	-22.74	36.59
2	-5.31	5.6	-7.44	0.13	-0.5	-0.07	19.02	37.68
2	3.27	5.96	-7.93	-0.12	0.24	0.1	17.4	0.18
2	1.73	7.13	-6.9	0	-0.14	0.05	28.56	31.74
2	1.99	5.98	-6.81	-0.03	-0.13	0.19	-33.23	20.21
2	2.67524	8.1766	-6.82581	0.0207376	0.0499203	-0.0148243	29.3619	22.6927
2	1.13284	7.3599	-7.87243	0.220475	0.0712255	-0.115492	33.4244	21.1302
2	0.414338	8.63884	-7.19464	0.0910451	-0.160469	0.191304	-7.07559	39.3802
2	2.07409	8.60291	-7.20901	0.120872	0.0147665	0.236578	5.86191	-13.8073
2	-0.946033	3.10874	-7.24254	0.251367	-0.297356	-0.0324012	19.5503	-0.303382
2	0.447869	5.73847	-8.34425	0.305696	-0.39323	0.057081	-38.3247	7.88412
2	0.249082	7.5491	-7.37187	-0.00109505	-0.00941217	0.0454875	1.71478	46.5972
2	2.83331	7.54431	-7.08686	-0.0341183	-0.256021	-0.127618	32.9272	23.4351
2	0.419128	6.92879	-7.18266	-0.0287919	0.0630258	-0.0471905	-18.5728	42.1226
2	0.0814307	6.08574	-7.80537	0.127485	0.198779	0.412615	30.6836	1.60802
2	-1.96152	5.39119	-7.97302	-0.0861007	-0.0574174	-0.0284047	-22.3164	39.0455
2	-2.49082	8.31311	-6.89766	0.449195	0.448051	0.14044	-6.30888	0
2	3.27399	8.56938	-7.83171	0.256382	-0.1469	0.00781428	33.4411	26.9692
2	-1.93278	6.55996	-5.93965	-0.264785	0.451464	0.402584	21.1944	-10.9534
2	-0.969983	8.97653	-4.16973	0.476639	0.573436	0.346658	32.2569	20.9841
2	0.349673	11.1249	-1.36516	-0.151867	-0.214327	0.0606342	-2.71474	38.8789
2	1.14482	8.77056	-4.6655	-0.0570582	0.0370758	0.0984511	-10.4647	36.7539
2	-1.29331	11.3093	-4.93374	0.109656	0.270369	0.171954	30.7853	14.2539
2	-2.69679	8.83523	-4.79962	0.145342	-0.499285	0.388736	-32.9647	10.6289
2	0.03	7.82	-4.96	0.09	0	-0.07	-30	24.9
2	1.71425	7.1443	0.459687	-0.298408	-0.443794	-0.0904081	44.22	22.38
2	2.32	6.84	-6.02	0.17	-0.29	-0.02	-23.7	-16.74
2	1.59748	8.31551	-6.28453	-0.00662987	-0.217039	-0.00431362	14.6197	-5.46017
2	1.15679	8.85678	-4.30385	-0.00822777	0.0231783	0.00633902	26.2036	28.561
2	1.61185	8.52148	-3.71468	-0.0305983	0.0125256	0.0574717	-35.7339	-11.314
2	1.54958	9.01246	-4.69184	-0.0108909	-0.248464	0.00154533	-22.0464	38.7485
2	1.1999	9.92975	-2.44771	0.156888	-0.225028	0.099017	16.9536	-28.814
2	0.373623	5.40077	-5.29778	-0.195511	0.183078	-0.0771423	-33.5756	-0.432343
2	2.81415	4.69184	-5.48939	-0.301505	0.287474	0.0102094	27.9244	29.2552
2	1.88009	4.85949	-6.46416	0.16082	0.000385458	0.264275	-23.2631	32.9427
2	0.0670606	5.90612	-4.1841	0.331795	-0.45608	0.392639	-18.7622	40.5091
2	0.773591	5.2882	-6.33962	-0.149705	0.185741	-0.0505107	29.8628	30.7591
2	-0.505349	7.50599	-6.69648	0.405303	-0.114341	0.0108664	3.52728	-19.9028
2	1.48491	9.92017	-4.31822	0.049505	0.345854	0.121121	-40.9727	9.65971
2	2.34472	6.6845	-6.57193	-0.0122803	-0.00142269	-0.0141673	9.0522	-14.6274
2	3.02491	6.94556	-6.39231	0.0170144	0.00763206	-0.104182	-45.8228	1.12256
2	3.11832	8.63884	-4.63915	-0.0549102	0.0895926	-0.0923153	23.3647	-5.37744
2	1.19032	8.22689	-4.81638	0.244962	0.457109	0.350302	10.8647	41.4351
2	-2.52914	9.05557	-3.66677	0.465472	0.504513	-0.0624879	-36.5728	30.9351
2	-1.24781	7.2617	-6.71324	0.0835742	-0.26301	0.0743986	-18.1978	-9.31495
2	0.131726	8.68674	-6.057	-0.0434901	0.0847954	0.0445659	21.4961	-14.8295
3	-4.25	8.24	0.77	-0.19	0.87	-0.06	36.18	-21.66
3	-2.44053	10.1597	-0.431104	-0.147042	-0.790573	0.0139378	40.4244	4.81766
3	-4.72537	10.9452	-0.150886	-0.120441	-0.638302	0.176215	6.44438	-36.0159
3	-3.39	5.66	-7.82	-0.02	0.03	0	33.12	-4.67
3	-0.33	7.6	-0.85	-0.48	-0.62	0.34	15.48	-36.59
3	0.929268	10.7057	-0.296982	0.569349	-0.10401	0.341507	-27.3256	6.50516
3	-0.946033	3.10874	-7.24254	0.251367	-0.297356	-0.0324012	19.5503	-0.303382
3	-0.936453	7.80058	2.78541	0.12642	-0.338647	0.542577	42.8086	-5.57948
3	-7.34792	8.52388	1.74357	0.130148	-0.0957669	-0.358637	1.06612	33.0317
3	-3.61887	9.97765	0.692161	0.048403	-0.541363	0.00790363	39.6319	6.23415
3	-4.85949	8.25324	2.64889	0.0824914	0.114307	-0.00115112	-23.0556	6.67165
3	-5.30736	8.15025	2.03337	-0.131627	-0.125377	-0.00434691	-3.11812	30.9216
3	-6.12167	7.27607	2.56507	0.00153132	-0.00553482	0.00310994	12.6944	-38.0159
3	-6.33722	7.5994	1.99984	-0.0144476	-0.0188506	-0.0149996	-20.8056	-13.0159
3	-0.193997	9.40285	1.78189	-0.267981	-0.2596	-0.273326	2.78526	27.0039
3	-2.82373	9.36932	-1.70765	0.00845554	-0.0556022	-0.012869	3.16026	35.1289
3	-4.79962	10.9069	-2.1148	-0.0187087	0.0205642	-0.165202	37.7853	2.81642
3	-5.02954	9.06754	0.637075	0.0510661	-0.0481454	0.155975	7.97276	-37.1211
3	-5.51334	13.5606	-4.48587	-0.174237	-0.588767	-0.171593	-25.2147	2.81642
3	-5.70108	7.15974	1.94998	0.069519	-0.533783	0.114761	-19.6402	-7.6664
3	-4.36	8.28	0.63	0	-0.06	0.03	-12.6	21
3	-2.08	7.41	3.28	0.05	-0.45	-0.1	-11.34	11.46
3	-4.41	7.57	1.49	-0.03	-0.32	0.02	36.12	30.06
3	-4.27	8.03	0.2	-0.21	-0.33	0.23	-7.32	-35.21
3	-4.70221	9.04051	0.814029	0.222355	-0.14844	0.0323759	-0.84	16.74
3	-4.53856	8.7035	-0.979563	-0.0210109	-0.080685	0.0633307	25.6822	-21.0852
3	-4.711	8.14067	0	0.0205344	0.262863	0.166661	40.5161	2.87346
3	-3.10634	8.86397	0.706531	-0.13819	0.403478	0.195956	-30.1714	-6.81404
3	-3.7027	9.49146	0.0670606	-0.132864	0.284168	0.317396	2.57856	37.4985
3	-3.5111	9.09628	0.852627	-0.133929	0.0908226	0.106474	11.4536	-38.1265
3	-3.03928	9.86509	1.76034	-0.243981	-0.29203	-0.428147	10.2369	32.0052
3	-2.96024	8.99569	2.75427	0.00475865	0	-0.000443276	10.2369	27.6302
3	-3.70989	8.40412	1.83698	0.0372492	0.601195	0.0283189	-4.13809	-36.5573
3	-3.29555	9.81958	-4.01405	0.0532282	-0.521061	0.00648094	-5.20059	37.0052
3	-4.60083	7.99458	-4.32062	0.00742181	0.012636	-0.0313359	-26.1372	3.82162
3	-3.70989	0	-2.00703	0.22367	-0.298421	0.0560157	-7.69968	45.8216
3	-2.74709	10.8207	-3.37458	0.0516303	0.0930635	-0.176745	40.9253	16.4466
3	-5.37682	8.03769	-1.87291	-0.0538256	0.0491774	0.0928918	8.71478	-35.3403
3	-4.51222	8.24366	3.54702	-0.317479	-0.0253911	-0.147858	42.2148	-12.5903
3	-5.19001	8.99809	-0.881367	-0.396841	-0.0312501	-0.342801	14.2148	37.2847
3	-5.19719	8.0784	2.76625	-0.0303898	-0.0552185	-0.0168305	-24.0977	-6.52779
3	-4.38289	7.50599	-4.98643	0.0266018	-0.0339133	-0.0514516	28.5522	-23.5649
3	-5.07026	7.78142	-3.73863	0.0308629	0.0481121	-0.0541147	39.9272	12.4976
3	-4.92416	7.34553	-4.43079	0.0361892	-0.0520228	-0.0924643	-5.3228	44.1851
3	-4.09069	6.73719	-6.1073	0.2306	0.129072	-0.0562453	-24.8228	-1.31494
3	-5.54447	7.55389	-0.778381	-0.00484275	-0.0931003	-0.166351	34.7397	-26.2524
3	-4.95769	9.41961	-1.22386	-0.0282786	0.488534	-0.161025	25.9272	34.1851
3	-3.07521	6.62462	-0.00239502	-0.0932597	0.170553	0.112748	-9.7603	18.0601
3	-6.47613	7.27846	1.89686	0.0180604	0.429412	-0.0369216	-10.1353	-37.5649
3	-4.58646	9.44596	0.833467	-0.157473	-0.219338	0.0600122	31.7461	-30.5795
3	-4.8571	7.63053	-0.373623	-0.0418922	-0.124529	-0.0246763	-0.94144	36.6705
3	-5.5804	6.21029	0	-0.00993429	-0.109083	-0.0182847	3.43356	28.983
4	-0.0742456	15.9053	-1.27415	0.0201734	-0.796494	-0.0336417	33.0069	12.7966
4	-3.92783	13.4624	-0.917293	0.0832763	-0.777536	0.0355112	-38.4414	-21.7045
4	0.934058	11.7763	0.246687	0.118963	-0.786058	-0.152508	-29.2539	-26.517
4	1.24781	12.9523	-3.69073	0.153051	0.845394	-0.223881	23.5036	-32.1558
4	-0.531694	9.32381	-0.938848	0.102199	0.70766	-0.42779	30.4444	19.7966
4	0.704136	8.06403	2.62494	0.610863	0.7785	-0.0426964	30.0353	-7.74608
4	1.5376	8.18618	3.17101	0.447877	0.67943	0.0760806	-6.02724	-39.6211
4	-1.41306	9.29268	-1.02028	0.229498	-0.273981	0.493132	7.59776	-34.3086
4	-2.51	12.03	3.27	0.63	0.39	0.17	-23.64	-30.84
4	-1.6334	7.33116	-0.337698	-0.120613	0.413598	0.491567	42.9947	17.9148
4	0.740061	3.61887	-1.16398	0.337654	-0.360207	-0.523488	-7.76309	34.1302
4	-0.946033	3.10874	-7.24254	0.251367	-0.297356	-0.0324012	19.5503	-0.303382
4	0.0311353	9.26633	-3.86556	0.11928	0.686206	-0.538277	11.9897	-27.6274
4	3.20693	10.6315	-0.352068	0.0542619	0.0924695	0.229479	6.44438	-35.5784
4	-0.280217	4.39965	-0.376018	0.141081	-0.0236443	-0.419267	-40.7431	-6.45335
4	-1.42504	9.56331	-0.680186	0.152799	0	0.0142952	-11.2431	39.8591
4	3.2213	9.58487	2.20581	0.0824914	0.294337	-0.00487954	-6.02724	30.3164
4	2.16989	8.50711	2.77104	0.368515	0.383287	-0.172126	-38.0897	-2.87108
4	0.280217	9.59924	-2.82612	-0.00219711	-0.0193833	0.0467858	-6.02724	37.1914
4	-0.308958	10.0519	-1.98787	0.0995357	0.172364	0.0217521	33.3478	10.1914
4	-0.570015	9.43877	-0.840652	0.153864	-0.169053	-0.0309785	-32.9647	-2.87108
4	0.641159	9.43065	-1.25226	0.0285034	-0.0677338	-0.217056	-33.1625	-1.08471
4	-1.5	9.95	-1.68	-0.03	0.12	0.03	-30.42	18.24
4	-1.17	9.8	-0.56	0	0.15	-0.11	-29.46	21.12
4	-2.27	7.12	-0.02	0.45	0.47	-0.32	23.64	-27.66
4	-1.25	5.13	1.54	0	0.61	-0.02	10.08	34.38
4	1.35	10.04	-1.08	-0.1	-0.31	0.25	-32.34	16.56
4	0.94	19.55	-5.88	-0.19	0.65	-0.33	13.67	-26.51
4	1.14	11.07	-0.56	-0.06	-0.14	0	33.12	3.12
4	-1.21625	10.2472	-0.306458	0.0210748	0.371711	0.0675006	11.64	15.78
4	-1.77171	9.62469	-1.54187	0.0198531	-0.268475	0.231823	12.6	-5.1
4	-0.49	9.79	-0.71	-0.24	0.61	0.41	-20.58	-24.42
4	2.06	9.66	0.98	-0.01	-0.42	0.14	18	-18.11
4	0.249082	9.43398	-1.78189	-0.00609724	0.245286	-0.00857468	19.7447	-19.8352
4	-0.802332	9.6663	1.14242	0.0881787	-0.00877967	-0.215236	33.1411	14.7485
4	-0.337698	9.84114	1.14242	-0.0071625	-0.10199	0.0127306	-34.9839	-17.814
4	-0.383203	9.58487	-0.0742456	0.0892439	0.287364	-0.0591747	-15.4214	35.8735
4	-1.1041	9.89622	0.62989	-0.0215436	-0.0157039	0.032438	14.7661	-36.939
4	-0.740061	9.8579	-0.0790356	0.056424	0.155381	-0.0963171	36.7369	8.50516
4	2.16989	9.3286	2.04056	-0.0106877	-0.117859	0.217403	-13.3256	29.5677
4	-1.51126	9.6639	-0.0598755	-0.0229382	0.419567	0.1439	-28.7631	-16.1823
4	0.835862	8.38736	-1.28613	-0.078332	0.523963	-0.107502	30.8619	10.1302
4	0.65384	9.61361	-2.25132	-0.0042961	-0.468864	-0.14958	6.54941	-31.2448
4	-0.720901	12.0158	-2.21779	0.191713	0.12076	-0.0723486	32.3619	17.8802
4	0.0455054	9.70222	-2.42855	0.0617503	-0.033703	-0.025477	-19.9506	34.1302
4	1.19032	10.7967	-0.938848	0.44205	-0.129577	-0.302446	-26.2006	-19.8698
4	0.162861	9.74533	-1.37953	0.121938	0.139935	-0.029738	23.8619	-25.9948
4	1.44659	9.97526	-3.23328	0.0953061	0.0179623	0.0150031	-40.1372	-7.55338
4	1.6813	10.4375	-2.6465	0.0553587	-0.0550083	0.0661358	-16.1997	44.1966
4	0.574805	10.6818	-2.34472	0.157624	-0.440634	-0.148515	30.9878	20.9466
4	-0.821492	10.2483	0.273032	-0.053293	-0.0387069	-0.0557126	6.46478	-39.8403
4	0.711321	9.76449	-0.529299	0.0255366	0.121083	-0.0258852	35.2148	-0.902793
4	2.50519	8.78733	-0.869392	0.102768	0.202575	-0.0370705	-1.59772	42.5347
4	0.179626	9.85072	-0.996328	0.023406	-0.116471	0.0614665	-42.8477	-0.0902934
4	1.08255	9.74773	-1.52802	0	0.104038	-0.0301463	32.2397	18.6226
4	1.1041	9.5681	-3.21412	0.0819956	-0.147364	-0.153184	-23.0103	39.6851
4	1.28613	9.85311	-1.22146	0.0377871	0.145051	-0.13401	-40.6978	-12.5649
4	1.29092	9.8603	0.423918	0.0414963	-0.0632728	0.101563	30.3647	-20.1899
4	1.23823	9.80282	0.105381	-0.0277459	-0.025456	-0.00869207	9.3647	36.1851
4	0.811912	8.87355	1.28373	0.130978	0.0661568	-0.0438458	-38.8228	15.1851
4	2.38544	9.50823	1.27415	-0.0272133	-0.104818	0.0690722	-24.8228	-35.9399
4	1.06578	11.4075	-1.10889	0.159443	0.205703	0.0339133	31.4336	-19.267
4	2.08846	9.63756	-0.984353	0.0923311	0.0341953	-0.0896574	-28.8789	33.858
4	3.77216	9.88425	-0.0574805	0.158377	0.451246	0.15056	15.9336	-30.142
4	0.0694556	10.4567	2.04774	0.0124363	-0.14903	0.170267	-23.3789	29.4205
4	2.12678	9.59205	1.55437	0.339472	0.0741428	-0.0331984	33.9961	0.795516
4	0.258662	9.96568	0.689766	-0.202747	0.211562	0.234183	-24.3089	31.4067
4	2.10522	9.9537	-0.799937	-0.0802417	-0.357289	0.13032	31.1911	20.1567
4	1.70286	9.89622	-0.965193	-0.145756	-0.114942	0.121798	-17.6839	34.2192
5	2.03577	10.5381	-1.34121	0.422311	0.364112	-0.613678	28.2228	13.8789
5	7.51797	6.09293	-1.76513	0.020191	-0.00574857	0.0658764	-41.3853	-12.9399
5	2.66805	9.137	1.99505	0.180748	0.837405	-0.0284047	28.4336	-25.7045
5	5.9133	7.91554	-0.467029	0.191148	-0.192489	-0.205682	17.8819	20.2341
5	3.36979	8.00655	2.33993	-0.0884835	0.455725	0.511774	-14.5272	26.6289
5	5.80553	7.23296	1.74118	-0.185955	0.0961979	0.310971	-36.2772	-8.55858
5	6.53	8.23	2.52	-0.02	0.06	0.38	-28.01	-34.73
5	2.20342	9.3789	2.39502	0.0897766	0.665533	-0.0607726	11.4536	-40.189
5	4.40923	7.96823	2.42615	0.19331	0.803062	-0.0888602	13.5494	19.5052
5	-0.946033	3.10874	-7.24254	0.251367	-0.297356	-0.0324012	19.5503	-0.303382
5	5.95402	7.24972	-1.1999	0.0580271	0.500317	-0.220296	-9.34772	42.9722
5	6.18394	8.14307	-0.771196	-0.0309225	-0.0142059	-0.153184	0.177204	-32.8774
5	6.78749	7.84608	-0.866997	0.0532334	0.023611	-0.0882032	-31.0728	37.2476
5	6.27974	7.32397	1.16398	0.0692124	0.10031	-0.0951274	-43.6353	-13.0024
5	7.02459	7.43175	-0.320933	-0.0304091	-0.0430328	0.011548	2.7397	31.7476
5	6.86652	0	0.318538	0.0670626	-0.278456	0.114879	-34.0103	28.9351
5	6.79707	6.66534	-0.514929	0.248925	0.580143	-0.298982	1.44112	-28.9058
5	5.99234	6.91682	3.97094	-0.0067385	0.0847954	0.249629	-32.3714	23.7192
5	2.85965	10.6746	3.31231	0.262773	-0.0121437	-0.487001	19.4411	6.8442
5	4.10027	12.4134	0.296982	-0.013915	0.16544	-0.245097	17.1319	-31.0784
5	0	10.0974	-0.0910107	0.0675777	-0.153074	-0.0746544	-21.9306	30.4841
5	4.25595	7.4078	-0.816702	0.0313587	0.397668	0.280079	-41.4931	-8.45335
5	3.73144	7.7407	2.46927	0.358928	0.108981	0.269426	19.7228	-1.62108
5	1.2981	16.1185	-2.49561	0.0542619	0.0791537	-0.216867	7.22276	-31.8086
5	1.78668	8.76817	-1.5879	0.353069	-0.105137	0.163432	-37.0272	-5.74608
5	4.40964	6.87364	-1.27382	-0.139816	-0.313278	-0.349686	-35.3163	-3.10955
5	5.26	10.93	0.46	-0.07	-0.44	0.33	-39.12	7.85
5	-0.47	9.69	-0.04	0	-0.01	0.01	35.7	-7.56
5	2.69	11.8	3.31	0.16	-0.23	0.04	-43.5	0.53
5	1.17	11.62	0.41	-0.02	-0.28	0.07	21.54	-28.85
5	4.67	8.74	2.39	-0.03	0.07	0.11	-16.68	29.93
5	3.8	9.37	-4.2	0.27	-0.05	0.23	-39.96	9.12
5	3.304	8.90643	-0.248997	0.0555887	0.583987	-0.14447	21.72	20.1
5	3.27	9.33	1.81	-0.05	0.21	0.03	-20.16	-26.34
5	0.23	8.95	-0.3	-0.38	0.58	-0.09	21	42.66
5	3.71	8.82	1.86	-0.02	-0.01	0.06	-40.02	21.06
5	3.63085	9.11305	-0.352068	-0.0529689	-0.176026	0.074516	15.6822	-22.7102
5	3.53744	7.90356	-2.11959	-0.232999	-0.227692	0.227914	29.7447	13.7898
5	0.189207	10.3992	2.28006	0.0764608	-0.171765	-0.245596	20.2661	22.436
5	2.15552	9.27112	2.87163	-0.0401857	-0.0167692	0.0819728	-34.9839	-20.689
5	1.27415	9.70222	1.41067	-0.0178151	-0.0332808	0.0457538	-25.0464	28.1235
5	0.972378	10.1381	1.67412	-0.281797	-0.0342356	0.402227	24.6119	8.50516
5	1.21428	9.89383	1.9711	-0.0229382	0.0168971	-0.00150854	-23.2631	25.1302
5	3.70749	9.60642	2.17707	0.0260639	0.0680297	0.0751905	-33.5756	-20.6823
5	4.94093	8.4137	0.205972	0.157091	-0.0837704	-0.174081	12.4869	-28.8073
5	3.34584	8.68195	2.08846	0.250302	-0.0523451	0.417673	16.4869	15.8177
5	3.53744	9.74055	0.632285	0.13259	0.140468	0.0341778	-22.1381	29.2552
5	4.63197	8.87115	-0.66342	-0.0676793	-0.00334297	0.0805168	-33.2006	-19.0573
5	3.8943	9.30944	-0.380808	0.194376	0.407849	-0.0861971	5.48691	-30.0573
5	2.45969	9.31423	1.74357	0.0234008	-0.0667262	0.0118073	-29.1381	20.7552
5	3.60929	8.83044	2.42855	0.0111502	-0.0715199	0.00488305	-30.6381	-22.7448
5	5.41514	9.17532	2.70637	0.0510977	0.473896	-0.28114	9.17441	-33.7448
5	4.70621	9.16813	-1.31726	0.00262812	-0.0613999	0.00275252	-43.8247	-11.6784
5	4.99841	6.08096	-1.23104	0.00955234	0.234211	-0.212431	-16.1997	44.6341
5	4.64634	8.73224	-1.24302	0.00262812	0.00837494	-0.0121612	22.1128	19.3216
5	4.426	9.24238	-1.00112	-0.0479667	0.146116	-0.0674305	-11.9102	-35.7778
5	3.97573	8.18857	0.136516	-0.249834	-0.393973	0.348555	22.7148	-0.0902934
5	4.59365	8.50471	-0.706531	0.00263337	0.0172194	0.0593359	-46.1602	-0.527793
5	5.5301	7.66646	0.179626	-0.0154761	0.0507753	-0.0743548	15.6772	14.5601
5	5.16366	7.81974	2.05972	-0.0639649	0.0224809	0.11115	19.3022	-25.0649
5	2.3064	9.66151	0.371228	0.0699605	-0.186847	-0.0166868	29.5586	-12.4545
5	1.56874	9.7142	0.924478	-0.0456207	0.00277004	0.0296522	-41.0664	19.358
5	0.438289	9.49146	1.59029	0.374626	0.485335	-0.196184	-11.6289	-41.8295
5	3.67157	8.4137	2.44292	-0.0413596	0.038989	-0.00230574	-28.3714	26.5942
